# Supplementary material for: One-Pot Synthesis of Gelatin/Gum Arabic Hydrogels Embedding Silver Nanoparticles as Antibacterial Materials
Source: Gels. 2025 Jun 3;11(6):429. doi: 10.3390/gels11060429 (PMC12191848; doi:10.3390/gels11060429)
Supplement: Supplementary file 1 [file gels-11-00429-s001.zip]

Archive with 1 entries (1 files):
- gels-3647425-supplementary.pdf
